# Supplementary material for: Impact of Serotonin Deficiency on Circadian Dopaminergic Rhythms
Source: Int J Mol Sci. 2024 Jun 12;25(12):6475. doi: 10.3390/ijms25126475 (PMC11203511; doi:10.3390/ijms25126475)
Supplement: Supplementary file 1 [file ijms-25-06475-s001.zip]

Archive with 1 entries (1 files):
- ijms-3034903-supplementary.pdf
